# Supplementary material for: Fatigue in young adults with juvenile idiopathic arthritis 18 years after disease onset: data from the prospective Nordic JIA cohort
Source: Pediatr Rheumatol Online J. 2021 Mar 18;19:33. doi: 10.1186/s12969-021-00499-0 (PMC7976696; doi:10.1186/s12969-021-00499-0)
Supplement: Supplementary file 2 — Additional file 2: Table S1. Fatigue score according to JIA category in the Nordic JIA cohort at 18-year follow-up. Table S2. Sleep quality in the Nordic JIA cohort according to clinical characteristics at 18-year follow-up. Table S3. Association between ongoing medication and fatigue at 18-year follow-up in the Nordic JIA cohort. Table S4. Association between changes in disease activity and fatigue scores in the Nordic JIA cohort. [file 12969_2021_499_MOESM2_ESM.zip]

Archive with 4 entries (4 files):
- Supplementary NEW Table S2 Sleep_Pediatric Rheumatology _Proof.pdf
- Supplementary NEW Table S3 MedicationOngoing_Fatigue_Pediatric Rheumatology _Proof.pdf
- Supplementary NEW Table S4_Pediatric Rheumatology _Proof.pdf
- Supplementary Table S1 JIAcategory_Pediatric Rheumatology _Proof.pdf
